# Supplementary material for: A New Approach for Predicting Strength Based on Temperature-Time History Using Two-Parameter Maturity ANN Models
Source: Materials (Basel). 2024 Dec 17;17(24):6157. doi: 10.3390/ma17246157 (PMC11678383; doi:10.3390/ma17246157)
Supplement: Supplementary file 1 [file materials-17-06157-s001.zip]

Archive with 1 entries (1 files):
- materials-3290938-supplementary.pdf
